# Supplementary material for: Prognostic Value of Inflammatory Burden Index in Advanced Gastric Cancer Patients Undergoing Multimodal Treatment
Source: Cancers (Basel). 2024 Feb 18;16(4):828. doi: 10.3390/cancers16040828 (PMC10886992; doi:10.3390/cancers16040828)
Supplement: Supplementary file 1 [file cancers-16-00828-s001.zip]

Archive with 2 entries (2 files):
- Supplementary Table S1.pdf
- Supplementary Table S2-kopia.pdf
